# Supplementary material for: Comparative genomics identifies distinct lineages of S. Enteritidis from Queensland, Australia
Source: PLoS One. 2018 Jan 16;13(1):e0191042. doi: 10.1371/journal.pone.0191042 (PMC5770046; doi:10.1371/journal.pone.0191042)
Supplement: S1 Table — (XLS) [file pone.0191042.s001.xls]

## Sheet: Table 1
Strain	Clade	Phage type	Sequence Type	Source	Location	Year	ENA Accession number
04M1367	A	26	3304	Chicken Shed	Queensland	2004	ERR2118022
05M0084	A	untypable	3304	Chicken Shed	Queensland	2005	ERR2118041
06M1187	A	26	3304	Farm Chicken	Queensland	2006	ERR2118042
07M0102	C	14 var	1972	Cheese	Queensland	2007	ERR2118043
07M0258	C	14 var	1972	QC isolate	Queensland	2007	ERR2118044
07M0525	A	23	3304	Egg pulp	Queensland	2007	ERR2118045
16M150	A	26	180	Feline	Queensland	2016	ERR2118046
16M233	A	26	180	Canine	Queensland	2016	ERR2118047
16M243	A	26	3304	Whole Barramundi	Queensland	2016	ERR2118048
P775_15	C	RDNC	1972	Chicken faeces	Queensland	2015	ERR2118049
P776_15	A	26	3304	Swab - Layer Shed	Queensland	2015	ERR2118050
M1610122	B	untypable	11	Faeces	Queensland	2016	ERR2118051
M1610123	A	untypable	3304	Faeces	Queensland	2016	ERR2118052
M1610139	B	6a	11	Faeces	Queensland	2016	ERR2118053
M1610233	A	26	3304	Faeces	Queensland	2016	ERR2118054
M165873	B	1	11	Faeces	Queensland	2016	ERR2118055
M165931	B	1	11	Faeces	Queensland	2016	ERR2118056
M166358	B	1	11	Faeces	Queensland	2016	ERR2118057
M166398	A	26	3304	Faeces	Queensland	2016	ERR2118058
M166404	B	1	11	Faeces	Queensland	2016	ERR2118059
M166435	B	1	11	Faeces	Queensland	2016	ERR2118060
M166518	B	47	11	Faeces	Queensland	2016	ERR2118061
M166521	B	1	11	Faeces	Queensland	2016	ERR2118062
M166534	B	untypable	11	Faeces	Queensland	2016	ERR2118063
M166566	A	35	3304	Faeces	Queensland	2016	ERR2118064
M166592	B	21b var	11	Faeces	Queensland	2016	ERR2118065
M166619	A	26	3304	Faeces	Queensland	2016	ERR2118066
M166765	A	RDNC	3304	Faeces	Queensland	2016	ERR2118067
M166901	C	RDNC	1972	Faeces	Queensland	2016	ERR2118068
M167099	B	35	11	Faeces	Queensland	2016	ERR2118069
M167122	B	6a	11	Blood	Queensland	2016	ERR2118070
M167176	C	RDNC	1972	Faeces	Queensland	2016	ERR2118071
M167241	B	RDNC	1925	Faeces	Queensland	2016	ERR2118072
M167345	B	unavailable	11	Faeces	Queensland	2016	ERR2118073
M167505	B	21b var	11	Faeces	Queensland	2016	ERR2118074
M167506	B	21b var	11	Faeces	Queensland	2016	ERR2118075
M167507	B	1d	11	Faeces	Queensland	2016	ERR2118076
M167539	B	1d	11	Faeces	Queensland	2016	ERR2118077
M167657	B	1	11	Faeces	Queensland	2016	ERR2118078
M167672	B	1	11	Faeces	Queensland	2016	ERR2118079
M167713	C	RDNC	1972	Blood	Queensland	2016	ERR2118080
M167774	A	26	180	Faeces	Queensland	2016	ERR2118081
M167799	B	21b var	11	Faeces	Queensland	2016	ERR2118082
M167819	A	26	180	Faeces	Queensland	2016	ERR2118083
M167824	B	1	11	Faeces	Queensland	2016	ERR2118084
M167901	B	1d	11	Faeces	Queensland	2016	ERR2118085
M167934	B	1	1925	Faeces	Queensland	2016	ERR2118086
M167991	B	1	11	Faeces	Queensland	2016	ERR2118087
M168016	B	21b var	1925	Faeces	Queensland	2016	ERR2118088
M168021	B	1	11	Faeces	Queensland	2016	ERR2118089
M168035	C	RDNC	1972	Faeces	Queensland	2016	ERR2118090
M168040	B	unavailable	11	Faeces	Queensland	2016	ERR2118091
M168153	B	1	11	Faeces	Queensland	2016	ERR2118092
M168247	B	1	11	Faeces	Queensland	2016	ERR2118093
M168250	B	21b var	11	Faeces	Queensland	2016	ERR2118094
M168296	B	1	11	Faeces	Queensland	2016	ERR2118095
M168321	B	1	11	Faeces	Queensland	2016	ERR2118096
M168341	B	4a	11	Faeces	Queensland	2016	ERR2118097
M168370	A	26	3304	Faeces	Queensland	2016	ERR2118098
M168385	B	1	11	Faeces	Queensland	2016	ERR2118099
M168498	B	1	11	Faeces	Queensland	2016	ERR2118100
M168569	B	1	11	Faeces	Queensland	2016	ERR2118101
M168573	B	21b var	1925	Faeces	Queensland	2016	ERR2118102
M168575	B	21b	11	Faeces	Queensland	2016	ERR2118103
M168601	B	6a	11	Faeces	Queensland	2016	ERR2118104
M168612	A	26	3304	Faeces	Queensland	2016	ERR2118105
M168682	B	RDNC	11	Faeces	Queensland	2016	ERR2118106
M168686	B	21b	11	Faeces	Queensland	2016	ERR2118107
M168696	B	6a	11	Faeces	Queensland	2016	ERR2118108
M168709	B	1	11	Faeces	Queensland	2016	ERR2118109
M168775	B	1	11	Faeces	Queensland	2016	ERR2118110
M168782	C	RDNC	1972	Faeces	Queensland	2016	ERR2118111
M168802	B	1	11	Faeces	Queensland	2016	ERR2118112
M168842	B	RDNC	11	Faeces	Queensland	2016	ERR2118113
M168843	B	35	11	Faeces	Queensland	2016	ERR2118114
M168905	B	1	11	Faeces	Queensland	2016	ERR2118115
M168948	A	26	3304	Faeces	Queensland	2016	ERR2118116
M168991	B	1	11	Faeces	Queensland	2016	ERR2118117
M169023	A	RDNC	3304	Faeces	Queensland	2016	ERR2118118
M169026	B	21b	11	Faeces	Queensland	2016	ERR2118119
M169044	B	RDNC	1925	Faeces	Queensland	2016	ERR2118120
M169092	B	6a	11	Faeces	Queensland	2016	ERR2118121
M169107	B	RDNC	11	Faeces	Queensland	2016	ERR2118122
M169148	B	35	11	Faeces	Queensland	2016	ERR2118123
M169230	A	26	3304	Faeces	Queensland	2016	ERR2118124
M169248	B	6a	11	Blood	Queensland	2016	ERR2118125
M169371	B	RDNC	11	Faeces	Queensland	2016	ERR2118126
M169372	B	6a	11	Faeces	Queensland	2016	ERR2118127
M169391	A	26	180	Faeces	Queensland	2016	ERR2118128
M169417	B	21b var	1925	Faeces	Queensland	2016	ERR2118129
M169418	B	untypable	11	Faeces	Queensland	2016	ERR2118130
M169494	B	1	11	Faeces	Queensland	2016	ERR2118131
M169504	A	untypable	3304	Faeces	Queensland	2016	ERR2118132
M169639	B	untypable	11	Faeces	Queensland	2016	ERR2118133
M169722	B	untypable	11	Faeces	Queensland	2016	ERR2118134
M169867	B	21b var	11	Faeces	Queensland	2016	ERR2118135
M169924	A	26	3304	Faeces	Queensland	2016	ERR2118136
M169941	A	untypable	180	Faeces	Queensland	2016	ERR2118137
M169952	A	untypable	180	Faeces	Queensland	2016	ERR2118138
M169988	A	untypable	180	Faeces	Queensland	2016	ERR2118139
M170064	B	1	11	Faeces	Queensland	2017	ERR2118271
M170071	B	RDNC	1925	Blood	Queensland	2017	ERR2118272
M170089	B	1	11	Faeces	Queensland	2017	ERR2118140
M170098	A	26	3304	Faeces	Queensland	2017	ERR2118141
M170110	A	untypable	3304	Faeces	Queensland	2017	ERR2118142
M170128	C	14 var	1972	Faeces	Queensland	2017	ERR2118143
M170160	A	26	180	Faeces	Queensland	2017	ERR2118144
M170193	B	RDNC	1925	Faeces	Queensland	2017	ERR2118145
M170210	B	21a	11	Faeces	Queensland	2017	ERR2118146
M170211	B	RDNC	1925	Faeces	Queensland	2017	ERR2118147
M170247	B	RDNC	1925	Faeces	Queensland	2017	ERR2118148
M170262	B	21b var	11	Faeces	Queensland	2017	ERR2118149
M170331	B	1	11	Faeces	Queensland	2017	ERR2118150
M170334	C	14 var	1972	Faeces	Queensland	2017	ERR2118151
M170336	A	untypable	3304	Faeces	Queensland	2017	ERR2118152
M170355	B	21b var	1925	Faeces	Queensland	2017	ERR2118153
M170364	B	35	11	Faeces	Queensland	2017	ERR2118154
M170482	B	21b var	11	Faeces	Queensland	2017	ERR2118155
M170484	B	21b var	1925	Faeces	Queensland	2017	ERR2118156
M170487	B	untypable	11	Faeces	Queensland	2017	ERR2118157
M170492	A	26	3304	Faeces	Queensland	2017	ERR2118158
M170515	B	21b var	1925	Faeces	Queensland	2017	ERR2118159
M170535	A	26	3304	Faeces	Queensland	2017	ERR2118160
M170571	C	14 var	1972	Faeces	Queensland	2017	ERR2118161
M170763	A	26	3304	Faeces	Queensland	2017	ERR2118162
M170870	B	21b var	11	Faeces	Queensland	2017	ERR2118163
M170933	A	untypable	3304	Faeces	Queensland	2017	ERR2118164
M170959	B	21b var	11	Faeces	Queensland	2017	ERR2118165
M170980	C	14 var	1972	Faeces	Queensland	2017	ERR2118166
M170985	A	untypable	3304	Faeces	Queensland	2017	ERR2118167
M171065	A	35	3304	Faeces	Queensland	2017	ERR2118168
M171077	A	26	3304	Faeces	Queensland	2017	ERR2118169
M171079	B	21b var	11	Faeces	Queensland	2017	ERR2118170
M171112	B	35	11	Faeces	Queensland	2017	ERR2118171
M171142	B	14b	11	Faeces	Queensland	2017	ERR2118172
M171209	B	RDNC	11	Faeces	Queensland	2017	ERR2118173
M171216	A	26	3304	Faeces	Queensland	2017	ERR2118174
M171268	A	26	3304	Faeces	Queensland	2017	ERR2118175
M171282	A	26	180	Faeces	Queensland	2017	ERR2118176
M171431	A	26	3304	Faeces	Queensland	2017	ERR2118177
M171441	B	RDNC	11	Faeces	Queensland	2017	ERR2118178
M171475	A	26	3304	Faeces	Queensland	2017	ERR2118179
M171481	A	untypable	3304	Faeces	Queensland	2017	ERR2118180
M171541	A	untypable	3304	Faeces	Queensland	2017	ERR2118181
M171572	B	6a	11	Faeces	Queensland	2017	ERR2118182
M171596	B	1	11	Faeces	Queensland	2017	ERR2118183
M171738	B	6a	11	Faeces	Queensland	2017	ERR2118184
M171748	B	1	11	Faeces	Queensland	2017	ERR2118185
M171755	B	21b	11	Faeces	Queensland	2017	ERR2118186
M171760	B	1	11	Faeces	Queensland	2017	ERR2118187
M171829	B	1	1925	Faeces	Queensland	2017	ERR2118188
M171873	A	26	3304	Faeces	Queensland	2017	ERR2118189
M171883	A	untypable	3304	Blood	Queensland	2017	ERR2118190
M171944	A	26	3304	Faeces	Queensland	2017	ERR2118191
M171987	B	RDNC	11	Faeces	Queensland	2017	ERR2118192
M171989	B	1b	11	Faeces	Queensland	2017	ERR2118193
M171999	B	1b	11	Faeces	Queensland	2017	ERR2118194
M172019	A	untypable	3304	Faeces	Queensland	2017	ERR2118195
M172120	B	RDNC	11	Faeces	Queensland	2017	ERR2118196
M172141	A	26	180	Faeces	Queensland	2017	ERR2118197
M172185	B	1	11	Faeces	Queensland	2017	ERR2118198
M172261	A	26	180	Faeces	Queensland	2017	ERR2118199
M172281	B	1	11	Faeces	Queensland	2017	ERR2118200
M172361	A	26	3304	Faeces	Queensland	2017	ERR2118201
M172372	A	26	3304	Faeces	Queensland	2017	ERR2118202
M172387	A	26	3304	Faeces	Queensland	2017	ERR2118203
M172504	B	RDNC	11	Faeces	Queensland	2017	ERR2118204
M172659	C	14 var	1972	Faeces	Queensland	2017	ERR2118205
M172715	B	1	11	Faeces	Queensland	2017	ERR2118206
M172755	A	26	3304	Faeces	Queensland	2017	ERR2118207
M172822	B	35	1925	Faeces	Queensland	2017	ERR2118208
M172855	A	untypable	3304	Faeces	Queensland	2017	ERR2118209
M172856	A	26	3304	Faeces	Queensland	2017	ERR2118210
M172879	B	unavailable	11	Faeces	Queensland	2017	ERR2118211
M172944	C	14 var	1972	Faeces	Queensland	2017	ERR2118212
M172945	B	1	11	Faeces	Queensland	2017	ERR2118213
M172984	A	26	180	Faeces	Queensland	2017	ERR2118214
M173047	B	35	1925	Faeces	Queensland	2017	ERR2118215
M173079	A	26	180	Faeces	Queensland	2017	ERR2118216
M173219	A	26	3304	Faeces	Queensland	2017	ERR2118217
M173241	B	RDNC	11	Faeces	Queensland	2017	ERR2118218
M173313	A	26	180	Faeces	Queensland	2017	ERR2118219
M173420	B	RDNC	11	Faeces	Queensland	2017	ERR2118220
M173474	A	untypable	3304	Faeces	Queensland	2017	ERR2118221
M173610	C	14 var	1972	Faeces	Queensland	2017	ERR2118222
M173615	B	21b	11	Faeces	Queensland	2017	ERR2118223
M173656	A	26	3304	Faeces	Queensland	2017	ERR2118224
M173682	B	35	11	Faeces	Queensland	2017	ERR2118225
M173685	C	14 var	1972	Faeces	Queensland	2017	ERR2118226
M173699	A	26	180	Faeces	Queensland	2017	ERR2118227
M173712	C	14 var	1972	Faeces	Queensland	2017	ERR2118228
M173716	A	26	180	Faeces	Queensland	2017	ERR2118229
M173781	A	26	3304	Faeces	Queensland	2017	ERR2118230
M173832	B	1	11	Blood	Queensland	2017	ERR2118231
M173850	C	14 var	1972	Faeces	Queensland	2017	ERR2118232
M173935	A	26	3304	Faeces	Queensland	2017	ERR2118233
M173936	B	1	11	Faeces	Queensland	2017	ERR2118234
M173984	B	RDNC	11	Faeces	Queensland	2017	ERR2118235
M174039	B	35	11	Faeces	Queensland	2017	ERR2118236
M174101	A	26	3304	Faeces	Queensland	2017	ERR2118237
M174119	B	1	11	Faeces	Queensland	2017	ERR2118238
M174172	A	untypable	3304	Faeces	Queensland	2017	ERR2118239
M174350	B	1	11	Faeces	Queensland	2017	ERR2118240
M174426	A	26	3304	Faeces	Queensland	2017	ERR2118241
M174461	A	26	180	Faeces	Queensland	2017	ERR2118242
M174568	A	26	3304	Faeces	Queensland	2017	ERR2118243
M174573	A	26	3304	Faeces	Queensland	2017	ERR2118244
M174667	B	RDNC	11	Faeces	Queensland	2017	ERR2118245
M174685	A	26	3304	Faeces	Queensland	2017	ERR2118246
M174822	B	untypable	11	Faeces	Queensland	2017	ERR2118247
M174823	A	26	3304	Faeces	Queensland	2017	ERR2118248
M174840	A	26	3304	Faeces	Queensland	2017	ERR2118249
M174861	A	26	180	Faeces	Queensland	2017	ERR2118250
M175014	B	21b var	1925	Faeces	Queensland	2017	ERR2118251
M175233	A	26	3304	Faeces	Queensland	2017	ERR2118252
M175288	B	6	11	Blood	Queensland	2017	ERR2118253
M175302	B	1	11	Faeces	Queensland	2017	ERR2118254
