# Supplementary material for: Comparative genomics identifies distinct lineages of S. Enteritidis from Queensland, Australia
Source: PLoS One. 2018 Jan 16;13(1):e0191042. doi: 10.1371/journal.pone.0191042 (PMC5770046; doi:10.1371/journal.pone.0191042)
Supplement: S2 Table — (XLS) [file pone.0191042.s002.xls]

## Sheet: Sheet1
Strain	ENA Accession number	QLD Clade	B Subclade	Year	Country	Continent	Sequence Type
61080	SRR1544551	B	LK5		USA	Americas
82631	SRR1536812	B	LK5		USA	Americas
85366	SRR1544535	B	LK5		USA	Americas
00_2993	ERR369374	out			Ivory Coast	Africa
00-03508_ERX391181_ERR424906	ERR424906	B	out		Germany	Europe
01-00493-2_ERX391169_ERR424894	ERR424894	B	out		Germany	Europe	ST168
02_02908_2-sc-1015727_ERX391180_ERR424905	ERR424905	A			Germany	Europe	ST172
02–2966	SRR1544554	B	P125109		USA	Americas
05_00489-sc-1015722_ERX391175_ERR424900	ERR424900	A			Germany	Europe
05795_SRX1717732_SRR3410212	SRR3410212	B	LK5		United Kingdom	Europe
05946_SRX1717733_SRR3410213	SRR3410213	B	LK5		United Kingdom	Europe
06388_SRX1717736_SRR3410216	SRR3410216	B	LK5		United Kingdom	Europe
07_0056_SRR1544564	SRR1544564	out			USA	Americas
11_66	ERR369391	B	LK5		Senegal	Africa
12377_1_83	ERR501637	out			Missing	Missing
16_65	ERR369390	B	LK5		Senegal	Africa
18_62	ERR369373	out			Senegal	Africa
18569_SRR2544673	SRR2544673	out			USA	Americas
2009K-0958	SRR1532570	B	LK5		USA	Americas
2010K0263	SRR1532719	B	P125109		Thailand	Asia
2010K0267	SRR1532727	B	P125109		Thailand	Asia
2010K0268	SRR1532723	B	P125109		Thailand	Asia
2010K0277	SRR1532724	B	P125109		Thailand	Asia
2010K0287	SRR1532580	B	P125109		Thailand	Asia
2010K0297	SRR1532573	B	P125109		Thailand	Asia
2010K0300	SRR1532574	B	P125109		Thailand	Asia
2010K0303	SRR1532730	B	P125109		Thailand	Asia
2010K-1554	SRR1544547	B	LK5		USA	Americas
2011K_1668_SRR1379756	SRR1379756	B	LK5		USA	Americas
2012K_0284_SRR1379736	SRR1379736	B	LK5		USA	Americas
201405861_SRX1717742_SRR3410221	SRR3410221	B	LK5		United Kingdom	Europe
37045_SRX1719722_SRR3417493	SRR3417493	B	LK5		United Kingdom	Europe
4407_8_12	ERR037601	out			Malawi	Africa
49691_SRX1719726_SRR3417497	SRR3417497	B	LK5		United Kingdom	Europe
50104_SRX1719729_SRR3417500	SRR3417500	B	LK5		United Kingdom	Europe
50350_SRX988585_SRR1966748	SRR1966748	out			United Kingdom	Europe
51270_SRX991161_SRR1969343	SRR1969343	out			United Kingdom	Europe
5374_SRX987859_SRR1966014	SRR1966014	out			United Kingdom	Europe
53973_SRX1719730_SRR3417501	SRR3417501	B	LK5		United Kingdom	Europe
53996_SRX1719731_SRR3417502	SRR3417502	B	LK5		United Kingdom	Europe
54047_SRX1719735_SRR3417506	SRR3417506	B	LK5		United Kingdom	Europe
6_52	ERR369381	out			Congo	Africa
62997_SRX990844_SRR1969007	SRR1969007	B	P125109		United Kingdom	Europe
76–0331	SRR1536832	B	P125109		Saudi Arabia	Middle East
77_0915_SRR1536824	SRR1536824	A			New Zealand	Oceania
91888_SRX987638_SRR1965788	SRR1965788	C			United Kingdom	Europe	ST1972
9293_SRX988562_SRR1966725	SRR1966725	C			United Kingdom	Europe	ST1972
93–0063	SRR1532713	B	LK5		Puerto Rico	Americas
93–6175B	SRR1544552	B	P125109		USA	Americas
99-02302_ERX391179_ERR424904	ERR424904	B	out		Germany	Europe
99075_SRX989549_SRR1967712	SRR1967712	B	P125109		United Kingdom	Europe
BCW_2426_SRX433238_SRR1118722	SRR1118722	B	P125109		Missing	Missing
BCW_2679_SRX425022_SRR1106501	SRR1106501	B	P125109		China	Asia
BCW_2680_SRX425023_SRR1106500	SRR1106500	B	P125109		Taiwan	Asia
BCW_2681_SRX425024_SRR1106499	SRR1106499	B	out		Republic of Congo	Africa
BCW_2682_SRX425025_SRR1106498	SRR1106498	B	P125109		Turkey	Middle East
BCW_2684_SRX425026_SRR1106497	SRR1106497	B	LK5		Denmark	Europe
BCW_2685_SRX425027_SRR1106496	SRR1106496	B	LK5		Mauritius	Africa
BCW_2686_SRX425028_SRR1106495	SRR1106495	B	out		Nigeria	Africa
BCW_2687_SRX425029_SRR1106494	SRR1106494	B	P125109		Iran	Mid East
BCW_2844_SRX425140_SRR1106383	SRR1106383	B	P125109		Missing	Missing
BCW_2860_SRX425150_SRR1106373	SRR1106373	B	P125109		Missing	Missing
BCW_2877_SRX425163_SRR1106360	SRR1106360	B	P125109		Missing	Missing
CFSAN031535_SRX2164088_SRR4243081	SRR4243081	B	P125109		Ethiopia	Africa
CFSAN031536_SRX2164089_SRR4243082	SRR4243082	B	P125109		Ethiopia	Africa
CFSAN031537_SRX2164090_SRR4243083	SRR4243083	B	P125109		Ethiopia	Africa
CFSAN031538_SRX2164091_SRR4243084	SRR4243084	B	P125109		Ethiopia	Africa
CFSAN031778_SRX1513569_SRR3081658	SRR3081658	out			Ethiopia	Africa
CFSAN031779_SRX1513579_SRR3081668	SRR3081668	out			Ethiopia	Africa
CFSAN032099_SRX1716889_SRR3407233	SRR3407233	out			USA	Americas
CFSAN032101_SRX1745174_SRR3479675	SRR3479675	out			USA	Americas
CFSAN032102_SRX1745160_SRR3479661	SRR3479661	out			USA	Americas
CFSAN032103_SRX1745168_SRR3479669	SRR3479669	out			USA	Americas
CFSAN032104_SRX1745156_SRR3479657	SRR3479657	B	P125109		USA	Americas
CFSAN032105_SRX1745161_SRR3479662	SRR3479662	out			USA	Americas
CFSAN032106_SRX1745170_SRR3479671	SRR3479671	out			USA	Americas
D11509	ERR037606	out			Malawi	Africa
E2016003976_SRR3306269	SRR3306269	C			USA	Americas	ST1972
ERX391173_ERR424898	ERR424898	out			USA	Americas
FAR0085_SRX520494_SRR1248786	SRR1248786	B	LK5		Pakistan	Asia
FCC0053	SRR1633490	B	P125109		China	Asia
FDA00000054_SRX876582_SRR1802918	SRR1802918	B	out		Canada	Americas
FDA00000113_SRX1825269_SRR3634462	SRR3634462	out			Vietnam	Asia
FDA00000127_SRX745806_SRR1633876	SRR1633876	B	Asian clade		China	Asia
FDA00000230_SRX973654_SRR1947031	SRR1947031	B	P125109		Canada	Americas
FDA00000266	SRR3137523	B	P125109		Thailand	Asia
FDA00000365	SRR2586123	B	P125109		China	Asia
FDA00000374_SRX1317899_SRR2586122	SRR2586122	out			Vietnam	Asia
FDA00000460_SRX1294426_SRR2534124	SRR2534124	B	P125109		Mexico	Americas
FDA00000735_SRR2102482	SRR2102482	A			Vietnam	Asia
FDA00000738	SRR1653366	B	P125109		China	Asia
FDA00000740_SRX1097061_SRR2102455	SRR2102455	B	out		India	Asia
FDA00000821	SRR3027080	B	P125109		China	Asia
FDA00000848	SRR3156749	B	P125109		China	Asia
FDA00000897	SRR1777689	B	P125109		China	Asia
FDA00001051	SRR1917494	B	P125109		China	Asia
FDA00001081_SRX1014271_SRR2002724	SRR2002724	B	P125109		Hungary	Europe
FDA00001126	SRR1996185	B	P125109		China	Asia
FDA00001199_SRX1080641_SRR2086597	SRR2086597	B	P125109		Sri Lanka	Asia
FDA00001212_SRX1080620_SRR2086576	SRR2086576	B	Asian clade		India	Asia
FDA00001350	SRR1745625	B	Asian clade		China	Asia
FDA00001398	SRR2124539	B	P125109		China	Asia
FDA00001496	SRR1503325	B	P125109		China	Asia
FDA00001501_SRX868401_SRR1792725	SRR1792725	B	Asian clade		Taiwan	Asia
FDA00001665_SRX862212_SRR1783172	SRR1783172	B	Asian clade		Viet Nam	Asia
FDA00001707_SRX1908490_SRR3765433	SRR3765433	out			Vietnam	Asia
FDA00001777_SRX1587074_SRR3173778	SRR3173778	out			Nigeria	Africa
FDA00001862_SRX1317737_SRR2585509	SRR2585509	out			Vietnam	Asia
FDA00002491	SRR5105540	B	P125109		India	Asia
FDA00002492_SRX2421198_SRR5105541	SRR5105541	B	P125109		India	Asia
FDA00002645_SRX790310_SRR1685377	SRR1685377	B	Asian clade		South Korea	Asia
FDA00002665_SRX960525_SRR1920213	SRR1920213	B	P125109		Mexico	Americas
FDA00002688_SRX960540_SRR1920228	SRR1920228	B	P125109		Mexico	Americas
FDA00002992_SRX2265335_SRR4446481	SRR4446481	B	P125109		France	Europe
FDA00002993_SRX2265337_SRR4446482	SRR4446482	B	P125109		France	Europe
FDA00003185_SRX895248_SRR1823704	SRR1823704	B	P125109		Indonesia	Asia
FDA00003512_SRX755931_SRR1646529	SRR1646529	B	LK5		Viet Nam	Asia
FDA00003629_SRX760186_SRR1653353	SRR1653353	out			Iran	Mid East
FDA00003823_SRX814924_SRR1720588	SRR1720588	out			Viet Nam	Asia
FDA00003854_SRX717715_SRR1593392	SRR1593392	B	Asian clade		Bangladesh	Asia
FDA00003855_SRX717736_SRR1593413	SRR1593413	B	Asian clade		Bangladesh	Asia
FDA00003941	SRR3721547	B	P125109		China	Asia
FDA00003974_SRX1630285_SRR3223738	SRR3223738	out			Indonesia	Asia
FDA00004012	SRR1698195	B	Asian clade		China	Asia
FDA00004016_SRX1615110_SRR3205954	SRR3205954	B	LK5		Pakistan	Asia
FDA00004017_SRX1615109_SRR3205953	SRR3205953	B	LK5		Pakistan	Asia
FDA00004254	SRR2585504	B	P125109		China	Asia
FDA00004276	SRR1562662	B	Asian clade		Bangladesh	Asia
FDA00004465	SRR2086559	B	P125109		China	Asia
FDA00004494	SRR3938678	B	P125109		China	Asia
FMA0175	SRR1346267	B	P125109		China	Asia
FMA0192_SRX604217_SRR1411152	SRR1411152	B	LK5		Turkey	Middle East
FNE0025	SRR1107477	B	Asian clade		Hong Kong	Asia
FNE0130_SRX635106_SRR1481932	SRR1481932	B	P125109		China	Asia
FNE0133_SRX610830_SRR1425270	SRR1425270	B	P125109		India	Asia
FNW18t74_SRX547109_SRR1292315	SRR1292315	B	out		China	Asia
FSF0037_SRX390798_SRR1048249	SRR1048249	B	Asian clade		India	Asia
FSF0075	SRR1157867	B	P125109		China	Asia
FSW0034_SRX380237_SRR1033575	SRR1033575	out			Viet Nam	Asia
FSW0074_SRX404493_SRR1068360	SRR1068360	B	P125109		Indonesia	Asia
FSW0122_SRX523518_SRR1258572	SRR1258572	B	LK5		Pakistan	Asia
FSW0164	SRR1272774	B	P125109		India	Asia
Ke462_ERR212647	ERR212647	out			Kenya	Africa
LH_M296_ERX391184_ERR424909	ERR424909	B	LK5		USA	Americas
LK5	ERS673772	B	P125109		USA	Americas
NY-swgs1466_SRR1588676	SRR1588676	C			USA	Americas	ST1972
PNUSAS001829_SRR3521373	SRR3521373	A			USA	Americas
PNUSAS001834_SRR3521378	SRR3521378	A			USA	Americas
SAEN8	ERR311283	out			Congo	Africa
SARB17_SRR518815	SRR518815	B	P125109		Brazil	Americas
SARB18_ERX391187_ERR424912	ERR424912	B	out		USA	Americas	ST11
SARB19_FB-sc-1015735_ERX391188_ERR424913	ERR424913	out			Switzerland	Europe
SE1_SRR1533150	SRR1533150	B	LK5		Canada	Americas
SE2_SRR1533454	SRR1533454	B	P125109		Canada	Americas
SRR3173719	SRR3173719	B	Asian clade	2016	Bangladesh	Asia
SRR5220102	SRR5220102	B	out	2016	UK	Europe	ST11
SRR5220224	SRR5220224	B	LK5	2016	UK	Europe	ST3233
SRR5220704	SRR5220704	B	P125109	2016	UK	Europe	ST1925
SRR5297360	SRR5297360	B	LK5	2017	USA	Americas
SRR5297990	SRR5297990	B	LK5	2017	USA	Americas
SRR5341556	SRR5341556	A		2017	Vanuatu	Oceania	ST180
SRR5341818	SRR5341818	B	LK5	2017	USA	Americas
SRR5584043	SRR5584043	A		2017	UK	Europe	ST180
SRR5585041	SRR5585041	B	LK5	2017	UK	Europe
SRR5585305	SRR5585305	B	out	2017	UK	Europe
SRR5585312	SRR5585312	B	P125109	2017	UK	Europe
SRR5633168	SRR5633168	B	LK5	2016	UK	Europe	ST11
SRR5757196	SRR5757196	B	out	2016	UK	Europe	ST183
UC07_SRR1536817	SRR1536817	out			USA	Americas
V91	ERR374236	out			Mali	Africa
